# Supplementary material for: Improving genomic prediction of vitamin C content in spinach using GWAS-derived markers
Source: BMC Genomics. 2025 Feb 21;26:171. doi: 10.1186/s12864-025-11343-0 (PMC11844115; doi:10.1186/s12864-025-11343-0)
Supplement: Supplementary file 1 — Supplementary Material 1: Table S1. 347 spinach accession /line ID, name, taxonomy, origin, country, cluster, and their ascorbic acid (AsA) content. Table S2. ANOVA for ascorbic acid (AsA) content and Board sense heritability estimation. Table S3. SNP markers associated with ascorbic acid (AsA) content based on six GWAS models and t-test. Table S4. A total of 103 genes located at within 50 kb distance from the associated SNP markers for Ascorbic acid (AsA) content. [file 12864_2025_11343_MOESM1_ESM.xlsx]

## Sheet: S.Table1_accession
Table S1. 347 spinach accession /line ID, name, taxonomy, origin, country, cluster, and their ascorbic acid (AsA) content.
Accession	Accession Name	Taxonomy	Origin	Country	2-group (2-cluster)	3-cluster	AsA content (µMol/g FW)	No. of Accessions
PI 200882	Cornell ID #50	Spinacia oleracea L.	Afghanistan	Afghanistan	G1	Q1	0.0975841	22
PI 207518	Cornell ID #30	Spinacia oleracea L.	Afghanistan	Afghanistan	G1	Q1	0.318468
PI 211632	Cornell ID #35	Spinacia oleracea L.	Afghanistan	Afghanistan	G1	Q1	0.667226
PI 212119	Cornell ID #5	Spinacia oleracea L.	Afghanistan	Afghanistan	G1	Q1	0.301094
PI 212120	Cornell ID #6	Spinacia oleracea L.	Afghanistan	Afghanistan	G1	Q1	0.193794
PI 212328	Cornell ID #7	Spinacia oleracea L.	Afghanistan	Afghanistan	G1	Q1	0.310096
PI 219949	Cornell ID #11	Spinacia oleracea L.	Afghanistan	Afghanistan	G1	Q1	0.541033
PI 220121	Palak	Spinacia oleracea L.	Afghanistan	Afghanistan	G1	Q1	0.126071
PI 220546	Palek	Spinacia oleracea L.	Baghlān, Afghanistan	Afghanistan	G1	Q1	0.278076
PI 220686	Palek	Spinacia oleracea L.	Afghanistan	Afghanistan	G1	Q1	0.206346
PI 223536	Palek	Spinacia oleracea L.	Afghanistan	Afghanistan	G1	Q3	0.198789
PI 256079	Cornell ID #209	Spinacia oleracea L.	Afghanistan	Afghanistan	G1	Q1	0.377042
PI 256080	Cornell ID #210	Spinacia oleracea L.	Afghanistan	Afghanistan	G1	Q1	0.282472
PI 604782	SPI 12/76	Spinacia oleracea L.	Jowzjān, Afghanistan	Afghanistan	G1	Q1	0.229124
PI 604783	SPI 13/79	Spinacia oleracea L.	Afghanistan	Afghanistan	G1	Q1	0.0364219
PI 604784	SPI 14/79	Spinacia oleracea L.	Afghanistan	Afghanistan	G1	Q1	0.162218
PI 604787	SPI 108/79	Spinacia oleracea L.	Jowzjān, Afghanistan	Afghanistan	G1	Q1	0.0385644
PI 604788	SPI 109/93	Spinacia oleracea L.	Afghanistan	Afghanistan	G1	Q1	0.112338
PI 604789	SPI 110/76	Spinacia oleracea L.	Afghanistan	Afghanistan	G1	Q1	0.130677
PI 604790	SPI 111/80	Spinacia oleracea L.	Afghanistan	Afghanistan	G1	Q1	0.194083
PI 604791	SPI 114/81	Spinacia oleracea L.	Afghanistan	Afghanistan	G2	Q2	0.254159
PI 677108	SPI 113/73	Spinacia oleracea L.	Jowzjān, Afghanistan	Afghanistan	G1	Q1	1.00584
PI 167434	Cavallius	Spinacia oleracea L.	Belgium	Belgium	G1	Q1	0.23135	11
PI 179588	458	Spinacia oleracea L.	Belgium	Belgium	G1	Q1	0.141609
PI 179589	Giant Spinach	Spinacia oleracea L.	Belgium	Belgium	G1	Q1	0.183027
PI 179590	452	Spinacia oleracea L.	Belgium	Belgium	G1	Q1	0.113062
PI 179591	451	Spinacia oleracea L.	Belgium	Belgium	G1	Q1	0.124863
PI 179592	455	Spinacia oleracea L.	Belgium	Belgium	G1	Q1	0.256124
PI 179593	450	Spinacia oleracea L.	Belgium	Belgium	G1	Q1	0.18647
PI 179594	445	Spinacia oleracea L.	Belgium	Belgium	G1	Q1	0.244432
PI 179595	Victoria'	Spinacia oleracea L.	Belgium	Belgium	G1	Q1	0.189008
PI 179596	449	Spinacia oleracea L.	Belgium	Belgium	G1	Q1	0.0997445
PI 179597	454	Spinacia oleracea L.	Belgium	Belgium	G1	Q1	0.145026
PI 103063	11	Spinacia oleracea L.	Beijing, China	China	G1	Q3	0.398613	22
PI 192945	CGN 9615	Spinacia oleracea L.	China	China	G1	Q1	0.244837
PI 418978	Chung Pu Lao'	Spinacia oleracea L.	Shaanxi Sheng, China	China	G1	Q3	0.220321
PI 419004		Spinacia oleracea L.	China	China	G2	Q2	0.366837
PI 419162	Cornell ID #163	Spinacia oleracea L.	China	China	G1	Q3	0.124636
PI 433207	495	Spinacia oleracea L.	China	China	G1	Q3	0.253827
PI 433209	497	Spinacia oleracea L.	China	China	G1	Q1	0.274103
PI 433210	498	Spinacia oleracea L.	China	China	G2	Q2	0.254361
PI 433212	500	Spinacia oleracea L.	China	China	G1	Q1	0.236121
PI 478393	Cornell ID #174	Spinacia oleracea L.	China	China	G1	Q1	0.483
PI 648940	II9A0112	Spinacia oleracea L.	Beijing, China	China	G2	Q2	2.12236
PI 648941	II9A0113	Spinacia oleracea L.	Beijing, China	China	G1	Q1	1.03702
PI 648942	II9A0169	Spinacia oleracea L.	Beijing, China	China	G2	Q2	0.893764
PI 648943	II9A0175	Spinacia oleracea L.	Beijing, China	China	G2	Q2	1.4915
PI 648945	II9A0216	Spinacia oleracea L.	Beijing, China	China	G2	Q2	1.36823
PI 648947	II9A0271	Spinacia oleracea L.	Beijing, China	China	G2	Q2	1.44164
PI 648948	II9A0286	Spinacia oleracea L.	Beijing, China	China	G2	Q2	1.55608
PI 664497	Cornell ID #272	Spinacia oleracea L.	China	China	G1	Q1	1.20399
PI 664498	Cornell ID #273	Spinacia oleracea L.	China	China	G1	Q1	1.83207
PI 664499	Ex. No. 19	Spinacia oleracea L.	China	China	G1	Q1	1.47182
PI 419218	Cornell ID #164	Spinacia oleracea L.	Hong Kong	China	G2	Q2	0.264558
PI 321020	Wushe Waka Maru'	Spinacia oleracea L.	Taiwan	China	G2	Q2	0.632159
PI 531452	MATADOR DARKO'	Spinacia oleracea L.	Denmark	Denmark	G1	Q1	0.140546	1
PI 183246	No. 3	Spinacia oleracea L.	Egypt	Egypt	G1	Q1	0.177074	3
PI 319220	CGN 14185	Spinacia oleracea L.	Egypt	Egypt	G1	Q1	0.293029
PI 374233	Baladi'	Spinacia oleracea L.	Egypt	Egypt	G1	Q1	0.100159
PI 193618	Neusseelander	Spinacia oleracea L.	Ethiopia	Ethiopia	G1	Q1	0.16931	2
PI 193619	Victoria	Spinacia oleracea L.	Ethiopia	Ethiopia	G1	Q1	0.352287
PI 261787	Monstrueux de Viroflay'	Spinacia oleracea L.	France	France	G1	Q1	0.191374	5
PI 261788	Geant d'Hiver'	Spinacia oleracea L.	France	France	G1	Q1	0.717198
PI 261789	Giant d'etc.'	Spinacia oleracea L.	France	France	G1	Q1	0.759042
PI 360710	Samos Hybrid'	Spinacia oleracea L.	France	France	G1	Q1	0.170468
PI 433211	499	Spinacia oleracea L.	France	France	G1	Q1	0.17722
PI 647852	3.1	Spinacia oleracea L.	Georgia	Georgia	G1	Q1	0.180927	7
PI 647853	4.1	Spinacia oleracea L.	Georgia	Georgia	G1	Q1	0.133212
PI 647854	5.1	Spinacia oleracea L.	Georgia	Georgia	G1	Q1	0.0542513
PI 647855	6.1	Spinacia oleracea L.	Georgia	Georgia	G1	Q1	0.110215
PI 647856	6.2	Spinacia oleracea L.	Georgia	Georgia	G1	Q1	0.876912
PI 647857	6.3	Spinacia oleracea L.	Georgia	Georgia	G1	Q1	1.134
PI 647858	7.1	Spinacia oleracea L.	Georgia	Georgia	G1	Q1	0.823737
PI 266926	Universal'	Spinacia oleracea L.	Germany	Germany	G1	Q1	0.683717	3
PI 604792	SPI 155/83	Spinacia turkestanica Iljin	Germany	Germany	G1	Q1	1.29569
PI 608712	Cornell ID #148	Spinacia tetrandra Steven ex M. Bieb.	Germany	Germany	G1	Q1	1.0428
PI 263873	Cornell ID #215	Spinacia oleracea L.	Greece	Greece	G1	Q1	0.133481	2
PI 648936	G050	Spinacia oleracea L.	Ípeiros, Greece	Greece	G1	Q1	1.32617
PI 531450	KECSKEMETI'	Spinacia oleracea L.	Hungary	Hungary	G1	Q1	0.20295	6
PI 531451	MATADOR'	Spinacia oleracea L.	Hungary	Hungary	G1	Q1	0.0474063
PI 531453	MOHAI'	Spinacia oleracea L.	Hungary	Hungary	G1	Q1	0.235503
PI 531454	MOSONMAGYAROVARI'	Spinacia oleracea L.	Hungary	Hungary	G1	Q1	0.0588598
PI 531455	NAGYIGMANDI'	Spinacia oleracea L.	Hungary	Hungary	G1	Q1	0.278267
PI 531457	SZEKESFEHERVARI'	Spinacia oleracea L.	Hungary	Hungary	G1	Q1	0.237384
PI 163309	Polag Benaresi	Spinacia oleracea L.	India	India	G1	Q1	0.160533	12
PI 165560	Palak	Spinacia oleracea L.	India	India	G1	Q3	0.188041
PI 165994	Palak	Spinacia oleracea L.	India	India	G1	Q3	0.136648
PI 166044	Palak	Spinacia oleracea L.	India	India	G1	Q3	0.133435
PI 166366	Palak	Spinacia oleracea L.	India	India	G1	Q3	0.338534
PI 173972	Palak	Spinacia oleracea L.	India	India	G1	Q3	0.0949517
PI 174960	Palak	Spinacia oleracea L.	India	India	G1	Q3	0.229129
PI 175311	Palak	Spinacia oleracea L.	India	India	G1	Q3	0.177444
PI 175312	Palak	Spinacia oleracea L.	India	India	G1	Q3	0.122709
PI 175313	Palak	Spinacia oleracea L.	India	India	G1	Q3	0.175005
PI 181086	Cornell ID #40	Spinacia oleracea L.	India	India	G1	Q3	0.107576
PI 212921	Cornell ID #8	Spinacia oleracea L.	India	India	G1	Q3	0.106759
PI 209644	No. 1	Spinacia oleracea L.	Fārs, Iran	Iran	G1	Q1	0.274685	14
PI 209645	No. 2	Spinacia oleracea L.	Fārs, Iran	Iran	G1	Q1	0.113927
PI 209647	No. 4	Spinacia oleracea L.	Fārs, Iran	Iran	G1	Q1	0.209377
PI 222270	Esfenaj	Spinacia oleracea L.	Iran	Iran	G1	Q1	0.291468
PI 222749	Esfenaj	Spinacia oleracea L.	Iran	Iran	G1	Q1	0.527208
PI 222750	Esfenaj	Spinacia oleracea L.	Iran	Iran	G1	Q1	0.126227
PI 222838	Esfenaj	Spinacia oleracea L.	Iran	Iran	G1	Q1	0.253787
PI 224959	Cornell ID #4	Spinacia oleracea L.	Iran	Iran	G1	Q1	0.390701
PI 226671	Cornell ID #10	Spinacia oleracea L.	Iran	Iran	G1	Q1	0.416477
PI 227045	Cornell ID #201	Spinacia oleracea L.	Iran	Iran	G1	Q1	0.117683
PI 227383	Espinacia'	Spinacia oleracea L.	Iran	Iran	G1	Q1	0.26942
PI 229731	Esfinags'	Spinacia oleracea L.	Iran	Iran	G1	Q1	0.13005
PI 229792	Espinage'	Spinacia oleracea L.	Iran	Iran	G1	Q1	0.132065
PI 251507	Esfanej'	Spinacia oleracea L.	Iran	Iran	G1	Q1	0.176967
PI 179508	Cornell ID #75	Spinacia oleracea L.	Iraq	Iraq	G1	Q1	0.105368	1
PI 176371	Monstrans Viroflag	Spinacia oleracea L.	Italy	Italy	G1	Q1	0.239874	2
PI 176372	Cornell ID #62	Spinacia oleracea L.	Italy	Italy	G1	Q1	0.0736346
PI 165710	Cornell ID #247	Spinacia oleracea L.	Japan	Japan	G1	Q3	0.205929	5
PI 227230	Jiromaru'	Spinacia oleracea L.	Japan	Japan	G1	Q3	0.137761
PI 604778	New Asia'	Spinacia oleracea L.	Hokkaidô, Japan	Japan	G1	Q3	0.41644
PI 604779	Supahku'	Spinacia oleracea L.	Hokkaidô, Japan	Japan	G1	Q1	0.614596
PI 604780	Yuhparo'	Spinacia oleracea L.	Hokkaidô, Japan	Japan	G1	Q3	0.22804
PI 604785	SPI 161/86	Spinacia oleracea L.	Mongolia	Mongolia	G1	Q3	0.0915631	1
PI 286435	Cornell ID #179	Spinacia oleracea L.	Nepal	Nepal	G2	Q2	0.110631	1
PI 699754	'HOLLANDIA'	Spinacia oleracea L.	Netherlands	Netherlands	G1	Q1	0.123436	4
PI 303138	PRINCESS JULIANA'	Spinacia oleracea L.	Netherlands	Netherlands	G1	Q1	0.165001
PI 360894	Matares'	Spinacia oleracea L.	Netherlands	Netherlands	G1	Q1	0.41798
PI 360895	Nores'	Spinacia oleracea L.	Netherlands	Netherlands	G1	Q1	0.28169
PI 358247	Domasen'	Spinacia oleracea L.	North Macedonia	North Macedonia	G1	Q1	0.169017	19
PI 358248	Ohridski'	Spinacia oleracea L.	North Macedonia	North Macedonia	G1	Q1	0.947086
PI 358249	Kocanski'	Spinacia oleracea L.	North Macedonia	North Macedonia	G1	Q1	0.125782
PI 358250	Kumanovski'	Spinacia oleracea L.	North Macedonia	North Macedonia	G1	Q1	0.247534
PI 358251	Prilepski'	Spinacia oleracea L.	North Macedonia	North Macedonia	G1	Q1	0.158686
PI 358252	Edrolisten'	Spinacia oleracea L.	North Macedonia	North Macedonia	G1	Q1	0.169344
PI 358253	Domasen'	Spinacia oleracea L.	North Macedonia	North Macedonia	G1	Q1	0.400743
PI 358254	Sirokolisten'	Spinacia oleracea L.	North Macedonia	North Macedonia	G1	Q1	0.23586
PI 358255	Domasen'	Spinacia oleracea L.	North Macedonia	North Macedonia	G1	Q1	0.370128
PI 358257	Struski'	Spinacia oleracea L.	North Macedonia	North Macedonia	G1	Q1	0.206057
PI 358258	Lisicki'	Spinacia oleracea L.	North Macedonia	North Macedonia	G1	Q1	0.551986
PI 358260	Radoviski'	Spinacia oleracea L.	North Macedonia	North Macedonia	G1	Q1	0.393779
PI 368824	Sirokolisten'	Spinacia oleracea L.	North Macedonia	North Macedonia	G1	Q1	0.492685
PI 370602	Maznolisten'	Spinacia oleracea L.	North Macedonia	North Macedonia	G1	Q1	0.290327
PI 379547	Veleski'	Spinacia oleracea L.	North Macedonia	North Macedonia	G1	Q1	0.29171
PI 379548	Prilepski'	Spinacia oleracea L.	North Macedonia	North Macedonia	G1	Q1	0.260158
PI 379549	Stipski'	Spinacia oleracea L.	North Macedonia	North Macedonia	G1	Q1	0.325086
PI 379550	Konjsko Rebro'	Spinacia oleracea L.	North Macedonia	North Macedonia	G1	Q1	0.155645
PI 379551	Krupen'	Spinacia oleracea L.	North Macedonia	North Macedonia	G1	Q1	0.166688
PI 163310	Koelz 8366	Spinacia oleracea L.	Pakistan	Pakistan	G1	Q3	0.141767	2
PI 274311	Parluk'	Spinacia oleracea L.	Pakistan	Pakistan	G1	Q3	0.113182
PI 535897	OLBRZYM ZIMOWY'	Spinacia oleracea L.	Poland	Poland	G1	Q1	0.860663	1
PI 379546	Lokalen'	Spinacia oleracea L.	Serbia	Serbia	G1	Q1	0.280403	1
PI 217425	Cornell ID #9	Spinacia oleracea L.	Korea, South	South Korea	G1	Q3	0.403588	2
PI 508504	Summer green'	Spinacia oleracea L.	Korea, South	South Korea	G2	Q2	0.242299
PI 249920	Espinaca Veroflay'	Spinacia oleracea L.	Spain	Spain	G1	Q1	0.0718889	3
PI 262161	Nostruosa Wireflay'	Spinacia oleracea L.	Spain	Spain	G1	Q1	0.229623
PI 262911	Espinaca nobel'	Spinacia oleracea L.	Spain	Spain	G1	Q1	0.389401
PI 699760	VIKING	Spinacia oleracea L.	Sweden	Sweden	G1	Q1	0.120753	2
PI 206007	Kingen av Danmark W:s/47	Spinacia oleracea L.	Sweden	Sweden	G1	Q1	0.222206
PI 179507	Beledi	Spinacia oleracea L.	Syria	Syria	G1	Q1	0.234701	8
PI 181808	Beledi	Spinacia oleracea L.	Syria	Syria	G1	Q1	0.138968
PI 181809	Cornell ID #46	Spinacia oleracea L.	Syria	Syria	G1	Q1	0.424809
PI 181923	Cornell ID #47	Spinacia oleracea L.	Syria	Syria	G1	Q1	0.299717
PI 181964	Homs No. 27	Spinacia oleracea L.	Syria	Syria	G1	Q1	0.129114
PI 445782	Shami'	Spinacia oleracea L.	Syria	Syria	G1	Q1	0.122162
PI 445785	Baladi'	Spinacia oleracea L.	Syria	Syria	G1	Q1	0.156186
PI 648937	S019	Spinacia oleracea L.	Syria	Syria	G1	Q1	1.12518
PI 164965	Cornell ID #242	Spinacia oleracea L.	Turkey	Turkey	G1	Q1	0.0830378	101
PI 164966	Cornell ID #243	Spinacia oleracea L.	Turkey	Turkey	G1	Q1	0.160708
PI 165012	Ispanak Dikenli	Spinacia oleracea L.	Turkey	Turkey	G1	Q1	0.050227
PI 165043	Ispanak	Spinacia oleracea L.	Gaziantep, Turkey	Turkey	G1	Q1	0.135477
PI 167098	Cornell ID #250	Spinacia oleracea L.	Turkey	Turkey	G1	Q1	0.179846
PI 167194	Ispanak	Spinacia oleracea L.	Turkey	Turkey	G1	Q1	0.0656354
PI 167195	Ispanak	Spinacia oleracea L.	Gaziantep, Turkey	Turkey	G1	Q1	0.16459
PI 169026	CGN 9499	Spinacia oleracea L.	Turkey	Turkey	G1	Q1	0.230814
PI 169668	Dikensiz	Spinacia oleracea L.	İzmir, Turkey	Turkey	G1	Q1	0.150237
PI 169669	Cornell ID #105	Spinacia oleracea L.	Manisa, Turkey	Turkey	G1	Q1	0.10597
PI 169670	Harlan 1564	Spinacia oleracea L.	Antalya, Turkey	Turkey	G1	Q1	0.211699
PI 169671	CGN 9500	Spinacia oleracea L.	Burdur, Turkey	Turkey	G1	Q1	0.202056
PI 169673	Cornell ID #106	Spinacia oleracea L.	Aydın, Turkey	Turkey	G1	Q1	0.111458
PI 169674	Dikenli	Spinacia oleracea L.	İstanbul, Turkey	Turkey	G1	Q1	0.132178
PI 169675	Cornell ID #108	Spinacia oleracea L.	Manisa, Turkey	Turkey	G1	Q1	0.192418
PI 169676	DIKENSIZ	Spinacia oleracea L.	Manisa, Turkey	Turkey	G1	Q1	0.206862
PI 169677	Cornell ID #110	Spinacia oleracea L.	İzmir, Turkey	Turkey	G1	Q1	0.0819078
PI 169678	Cornell ID #111	Spinacia oleracea L.	Hatay, Turkey	Turkey	G1	Q1	0.156621
PI 169679	Dikensiz Kuzu	Spinacia oleracea L.	İstanbul, Turkey	Turkey	G1	Q1	0.185597
PI 169680	Cornell ID #113	Spinacia oleracea L.	Kocaeli, Turkey	Turkey	G1	Q1	0.0543468
PI 169682	Cornell ID #114	Spinacia oleracea L.	Edirne, Turkey	Turkey	G1	Q1	0.111299
PI 169683	Harlan 2553	Spinacia oleracea L.	Kırklareli, Turkey	Turkey	G1	Q1	0.586826
PI 169685	Cornell ID #115	Spinacia oleracea L.	Balıkesir, Turkey	Turkey	G1	Q1	0.886191
PI 169688	Cornell ID #116	Spinacia oleracea L.	Bursa, Turkey	Turkey	G1	Q1	0.959696
PI 169689	Yazlik	Spinacia oleracea L.	Bursa, Turkey	Turkey	G1	Q1	0.602438
PI 169690	Dikensiz	Spinacia oleracea L.	Kocaeli, Turkey	Turkey	G1	Q1	1.01017
PI 171858	Harlan 6652	Spinacia oleracea L.	Kastamonu, Turkey	Turkey	G1	Q1	0.954403
PI 171859	Harlan 6725	Spinacia oleracea L.	Samsun, Turkey	Turkey	G1	Q1	1.09909
PI 171860	Dikensiz	Spinacia oleracea L.	Samsun, Turkey	Turkey	G1	Q1	0.770759
PI 171861	Dikenli	Spinacia oleracea L.	Samsun, Turkey	Turkey	G1	Q1	0.895444
PI 171862	Dikensiz	Spinacia oleracea L.	Tokat, Turkey	Turkey	G1	Q1	1.00037
PI 171864	Harlan 6920	Spinacia oleracea L.	Tokat, Turkey	Turkey	G1	Q1	1.13101
PI 171865	Cornell ID #76	Spinacia oleracea L.	Trabzon, Turkey	Turkey	G1	Q1	1.42622
PI 171866	Dikenli	Spinacia oleracea L.	Kars, Turkey	Turkey	G1	Q1	0.979354
PI 171867	Dikensiz	Spinacia oleracea L.	Kars, Turkey	Turkey	G1	Q1	0.934814
PI 173122	Dikenli	Spinacia oleracea L.	Kars, Turkey	Turkey	G1	Q1	0.761124
PI 173123	Cornell ID #80	Spinacia oleracea L.	Kars, Turkey	Turkey	G1	Q1	0.151586
PI 173124	Cornell ID #81	Spinacia oleracea L.	Van, Turkey	Turkey	G1	Q1	0.931022
PI 173125	Cornell ID #82	Spinacia oleracea L.	Mardin, Turkey	Turkey	G1	Q3	1.28368
PI 173126	Dikensiz	Spinacia oleracea L.	Urfa, Turkey	Turkey	G1	Q1	0.761725
PI 173127	Cornell ID #83	Spinacia oleracea L.	Maras, Turkey	Turkey	G1	Q1	0.806316
PI 173128	Cornell ID #84	Spinacia oleracea L.	Maras, Turkey	Turkey	G1	Q1	0.0951037
PI 173129	Cornell ID #85	Spinacia oleracea L.	Maras, Turkey	Turkey	G1	Q1	1.5473
PI 173130	Cornell ID #86	Spinacia oleracea L.	Malatya, Turkey	Turkey	G1	Q1	0.979423
PI 173131	Cornell ID #87	Spinacia oleracea L.	Malatya, Turkey	Turkey	G1	Q1	1.21885
PI 173809	Cornell ID #88	Spinacia oleracea L.	Malatya, Turkey	Turkey	G1	Q1	1.31985
PI 174383	Cornell ID #90	Spinacia oleracea L.	Van, Turkey	Turkey	G1	Q1	0.481286
PI 174384	Cornell ID #91	Spinacia oleracea L.	Van, Turkey	Turkey	G1	Q1	0.179557
PI 174385	Cornell ID #92	Spinacia oleracea L.	Diyarbakır, Turkey	Turkey	G1	Q1	0.925241
PI 174386	Cornell ID #93	Spinacia oleracea L.	Mardin, Turkey	Turkey	G1	Q1	0.264864
PI 174387	KUZU	Spinacia oleracea L.	Gaziantep, Turkey	Turkey	G1	Q1	0.16053
PI 174389	Cornell ID #96	Spinacia oleracea L.	Elazığ, Turkey	Turkey	G1	Q1	0.197795
PI 175595	Cornell ID #100	Spinacia oleracea L.	Turkey	Turkey	G1	Q1	0.225059
PI 175923	Cornell ID #51	Spinacia oleracea L.	Balıkesir, Turkey	Turkey	G1	Q1	0.187116
PI 175924	Cornell ID #52	Spinacia oleracea L.	Samsun, Turkey	Turkey	G1	Q1	0.166713
PI 175925	Cornell ID #53	Spinacia oleracea L.	Çanakkale, Turkey	Turkey	G1	Q1	0.316242
PI 175926	Cornell ID #54	Spinacia oleracea L.	Kocaeli, Turkey	Turkey	G1	Q1	0.25269
PI 175927	Cornell ID #55	Spinacia oleracea L.	Yozgat, Turkey	Turkey	G1	Q1	0.08774
PI 175928	Harlan 9061	Spinacia oleracea L.	Yozgat, Turkey	Turkey	G1	Q1	0.106301
PI 175930	Cornell ID #61	Spinacia oleracea L.	Kırşehir, Turkey	Turkey	G1	Q1	0.141987
PI 175931	Harlan 9132	Spinacia oleracea L.	Kırşehir, Turkey	Turkey	G1	Q1	0.27534
PI 175932	Harlan 9148	Spinacia oleracea L.	Kayseri, Turkey	Turkey	G1	Q1	0.224199
PI 176769	Cornell ID #63	Spinacia oleracea L.	Erzincan, Turkey	Turkey	G1	Q1	0.124761
PI 176770	Cornell ID #64	Spinacia oleracea L.	Erzincan, Turkey	Turkey	G1	Q1	0.130829
PI 176771	Cornell ID #65	Spinacia oleracea L.	Sivas, Turkey	Turkey	G1	Q1	0.115561
PI 176772	Cornell ID #56	Spinacia oleracea L.	Niğde, Turkey	Turkey	G1	Q1	0.18924
PI 176773	Cornell ID #57	Spinacia oleracea L.	Konya, Turkey	Turkey	G1	Q1	0.313137
PI 176774	Cornell ID #58	Spinacia oleracea L.	Konya, Turkey	Turkey	G1	Q1	0.299442
PI 176775	Harlan 9430	Spinacia oleracea L.	Turkey	Turkey	G1	Q1	0.127752
PI 176777	Cornell ID #60	Spinacia oleracea L.	Bilecik, Turkey	Turkey	G1	Q1	0.192589
PI 176778	Cornell ID #66	Spinacia oleracea L.	Bilecik, Turkey	Turkey	G1	Q1	0.124049
PI 176780	Cornell ID #68	Spinacia oleracea L.	Eskişehir, Turkey	Turkey	G1	Q1	0.0925545
PI 177081	Cornell ID #69	Spinacia oleracea L.	Tekirdağ, Turkey	Turkey	G1	Q1	0.601507
PI 177082	Alman	Spinacia oleracea L.	Kayseri, Turkey	Turkey	G1	Q1	0.281442
PI 177557	Cornell ID #71	Spinacia oleracea L.	Ankara, Turkey	Turkey	G1	Q1	0.250401
PI 177558	Harlan 4403	Spinacia oleracea L.	Turkey	Turkey	G1	Q1	0.0964672
PI 179041	Cornell ID #72	Spinacia oleracea L.	Zonguldak, Turkey	Turkey	G1	Q1	0.171457
PI 179044	Harlan 9665	Spinacia oleracea L.	Çankırı, Turkey	Turkey	G1	Q1	0.332962
PI 179509	Kuzukalak	Spinacia oleracea L.	Bursa, Turkey	Turkey	G1	Q1	0.118911
PI 204632	Cornell ID #16	Spinacia oleracea L.	Sivas, Turkey	Turkey	G1	Q1	0.235459
PI 204732	CGN 14210	Spinacia oleracea L.	Turkey	Turkey	G1	Q1	0.172716
PI 204733	Cornell ID #17	Spinacia oleracea L.	Turkey	Turkey	G1	Q1	0.22096
PI 204734	Cornell ID #18	Spinacia oleracea L.	Turkey	Turkey	G1	Q1	0.367021
PI 204735	Cornell ID #19	Spinacia oleracea L.	Turkey	Turkey	G1	Q1	0.219541
PI 204736	CGN 9622	Spinacia oleracea L.	Turkey	Turkey	G1	Q1	0.2475
PI 205231	Cornell ID #20	Spinacia oleracea L.	Turkey	Turkey	G1	Q1	0.5144
PI 205232	Cornell ID #21	Spinacia oleracea L.	Turkey	Turkey	G1	Q1	0.263342
PI 205233	Cornell ID #22	Spinacia oleracea L.	Turkey	Turkey	G1	Q1	0.183213
PI 205234	Cornell ID #23	Spinacia oleracea L.	Turkey	Turkey	G1	Q1	0.269778
PI 205235	Cornell ID #24	Spinacia oleracea L.	Turkey	Turkey	G1	Q1	0.204104
PI 206474	Cornell ID #27	Spinacia oleracea L.	Turkey	Turkey	G1	Q1	0.232761
PI 206475	Cornell ID #28	Spinacia oleracea L.	Antalya, Turkey	Turkey	G1	Q1	0.114849
PI 206753	Cornell ID #29	Spinacia oleracea L.	Turkey	Turkey	G1	Q1	0.254711
PI 209646	No. 3	Spinacia oleracea L.	Turkey	Turkey	G1	Q1	0.728221
PI 339545	101-2	Spinacia oleracea L.	Turkey	Turkey	G1	Q1	0.239477
PI 339546	101-5	Spinacia oleracea L.	Turkey	Turkey	G1	Q1	0.11945
PI 339547	101-9	Spinacia oleracea L.	Turkey	Turkey	G1	Q1	0.153603
PI 339548	101-25	Spinacia oleracea L.	Turkey	Turkey	G1	Q1	0.224523
PI 344085	Cornell ID #185	Spinacia oleracea L.	Turkey	Turkey	G1	Q1	0.136261
PI 449353	Universal'	Spinacia oleracea L.	Turkey	Turkey	G1	Q1	0.237194
PI 648938	T075	Spinacia oleracea L.	Muğla, Turkey	Turkey	G2	Q2	1.18844
PI 274051	Matador Improved'	Spinacia oleracea L.	England, United Kingdom	United Kingdom	G1	Q1	0.328598	1
CPPSIH 3 01	Viroflay (differential)	Spinacia oleracea L.	United States	United States	G1	Q1	0.141414	55
CPPSIH 3 02	Resistoflay (differential)	Spinacia oleracea L.	United States	United States	G1	Q1	0.110645
CPPSIH 3 03	Califlay (differential)	Spinacia oleracea L.	United States	United States	G1	Q1	0.125845
CPPSIH 3 04	Clermont (differential)	Spinacia oleracea L.	United States	United States	G1	Q1	0.158132
CPPSIH 3 05	Campania (differential)	Spinacia oleracea L.	United States	United States	G1	Q1	0.206725
CPPSIH 3 06	Boeing (differential)	Spinacia oleracea L.	United States	United States	G1	Q1	0.226021
CPPSIH 3 07	Lion (differential)	Spinacia oleracea L.	United States	United States	G1	Q1	0.114306
CPPSIH 3 08	Lazio (differential)	Spinacia oleracea L.	United States	United States	G1	Q1	0.152407
CPPSIH 3 09	Whale (differential)	Spinacia oleracea L.	United States	United States	G1	Q1	0.142852
PI 699775	99 X 95 42220-70100 STOCKSEED	Spinacia oleracea L.	California, United States	United States	G1	Q1	0.137987
PI 699776	Cornell ID #240	Spinacia oleracea L.	California, United States	United States	G1	Q1	0.401984
PI 699777	Cornell ID #241	Spinacia oleracea L.	California, United States	United States	G1	Q1	0.103732
PI 699778	99 X 95 (DESSERT)	Spinacia oleracea L.	Oregon, United States	United States	G1	Q1	0.205205
PI 699755	BADGER SAVOY	Spinacia oleracea L.	California, United States	United States	G1	Q1	0.417209
PI 699756	SAVOY SUPREME	Spinacia oleracea L.	Wisconsin, United States	United States	G1	Q1	0.266301
PI 699758	BLIGHT RESISTANT SAVOY	Spinacia oleracea L.	Wyoming, United States	United States	G1	Q1	0.27225
PI 699759	MT EVERGREEN	Spinacia oleracea L.	Wyoming, United States	United States	G1	Q1	0.148918
PI 699761	TROUBADOR/TEMPO	Spinacia oleracea L.	Oregon, United States	United States	G1	Q1	0.0815716
PI 699763	'LONG STANDING BLOOMSDALE'	Spinacia oleracea L.	New York, United States	United States	G1	Q1	0.223527
PI 699764	HASTINGS ARAGON	Spinacia oleracea L.	Georgia, United States	United States	G1	Q1	0.231877
PI 699765	VIRGINIA SAVOY	Spinacia oleracea L.	Michigan, United States	United States	G1	Q1	0.283292
PI 699735	'WISCONSIN BLOOMSDALE'	Spinacia oleracea L.	New York, United States	United States	G1	Q1	0.135054
PI 699736	'KING OF DENMARK'	Spinacia oleracea L.	Illinois, United States	United States	G1	Q1	0.258193
PI 699738	'DARK GREEN PRICKLY SEEDED'	Spinacia oleracea L.	California, United States	United States	G1	Q1	0.12127
PI 699740	'BADGER SAVOY 751'	Spinacia oleracea L.	New York, United States	United States	G1	Q1	0.127073
PI 699741	BLIGHT RESISTANT SAVOY	Spinacia oleracea L.	New York, United States	United States	G1	Q1	0.0965508
PI 699742	BLOOMSDALE DARK GREEN	Spinacia oleracea L.	Missouri, United States	United States	G1	Q1	0.108078
PI 699743	BLOOMSDALE LONG STANDING	Spinacia oleracea L.	Pennsylvania, United States	United States	G1	Q1	0.442764
PI 699744	VIKING	Spinacia oleracea L.	New York, United States	United States	G1	Q1	0.215697
PI 699745	'VIKING GIANT NOBEL'	Spinacia oleracea L.	Illinois, United States	United States	G1	Q1	0.042178
PI 699746	VIRGINIA BLIGHT-RESISTANT	Spinacia oleracea L.	Pennsylvania, United States	United States	G1	Q1	0.0906551
PI 699747	VIRAFLAG	Spinacia oleracea L.	Missouri, United States	United States	G1	Q1	0.20834
PI 699748	VA SAVOY BLIGHT RESISTANT	Spinacia oleracea L.	Missouri, United States	United States	G1	Q1	0.224309
PI 699751	NOBEL/GIANT THICK LEAVED	Spinacia oleracea L.	Pennsylvania, United States	United States	G1	Q1	0.171934
PI 699752	OLD DOMINION	Spinacia oleracea L.	Washington, United States	United States	G1	Q1	0.115634
PI 699767	ADVANCE	Spinacia oleracea L.	Oregon, United States	United States	G1	Q1	0.179333
PI 699753	Old Dominion	Spinacia oleracea L.	Michigan, United States	United States	G1	Q1	0.221681
PI 699768	'INDURES'	Spinacia oleracea L.	New York, United States	United States	G1	Q1	0.0774299
PI 699769	Nores	Spinacia oleracea L.	New York, United States	United States	G1	Q1	0.149897
PI 699770	DUET	Spinacia oleracea L.	Maryland, United States	United States	G1	Q1	0.282951
PI 699771	BOUQUET	Spinacia oleracea L.	Maryland, United States	United States	G1	Q1	0.174504
PI 699772	'WINTER BLOOMSDALE'	Spinacia oleracea L.	New York, United States	United States	G1	Q1	0.305623
PI 648950	Dixie Savoy'	Spinacia oleracea L.	Maryland, United States	United States	G1	Q1	0.626922
PI 648951	Cornell ID #275	Spinacia oleracea L.	Maryland, United States	United States	G1	Q1	0.821731
PI 648952	Cornell ID #276	Spinacia oleracea L.	Maryland, United States	United States	G1	Q1	0.706921
PI 648953	Cornell ID #277	Spinacia oleracea L.	Maryland, United States	United States	G1	Q1	0.823955
PI 648954	Cornell ID #278	Spinacia oleracea L.	Maryland, United States	United States	G1	Q1	0.962547
PI 648955	Cornell ID #279	Spinacia oleracea L.	Maryland, United States	United States	G1	Q1	1.43197
PI 648956	Cornell ID #280	Spinacia oleracea L.	Maryland, United States	United States	G1	Q1	0.964757
PI 648958	Cornell ID #286	Spinacia oleracea L.	Maryland, United States	United States	G1	Q1	1.58911
PI 648959	Cornell ID #287	Spinacia oleracea L.	Maryland, United States	United States	G1	Q1	1.33437
PI 648961	224 X 223	Spinacia oleracea L.	Maryland, United States	United States	G1	Q1	0.966624
PI 648962	5 X 1	Spinacia oleracea L.	Maryland, United States	United States	G1	Q1	0.134516
PI 648963	Cornell ID #289	Spinacia oleracea L.	Maryland, United States	United States	G1	Q1	1.2185
PI 648964	CALIFLAY'	Spinacia oleracea L.	California, United States	United States	G1	Q1	1.12948
PI 184137	No. 242	Spinacia oleracea L.			G1	Q1	0.0950262	18
PI 274042	Best of All'	Spinacia oleracea L.			G1	Q1	0.540731
PI 274044	Early Giant'	Spinacia oleracea L.			G1	Q1	0.402621
PI 274046	Elsoms 23'	Spinacia oleracea L.			G1	Q1	0.600386
PI 274047	Elsoms 23 X Troubadour'	Spinacia oleracea L.			G1	Q1	0.176164
PI 274048	Giant Early Leaf'	Spinacia oleracea L.			G1	Q1	0.293989
PI 274049	HAMMENHOGS VINTER'	Spinacia oleracea L.			G1	Q1	1.06079
PI 274050	Hiemalis'	Spinacia oleracea L.			G1	Q1	0.283662
PI 274052	Nobell II'	Spinacia oleracea L.			G1	Q1	0.226725
PI 274053	Noorman'	Spinacia oleracea L.			G1	Q1	0.360345
PI 274055	Noorman Viking'	Spinacia oleracea L.			G1	Q1	0.201585
PI 274056	Proloog'	Spinacia oleracea L.			G1	Q1	0.12925
PI 274057	Stamef'	Spinacia oleracea L.			G1	Q1	0.16127
PI 274058	Summer Savoy'	Spinacia oleracea L.			G1	Q1	0.0785827
PI 274059	Supra'	Spinacia oleracea L.			G1	Q1	0.136914
PI 274061	Viking'	Spinacia oleracea L.			G1	Q1	0.596462
PI 274063	Viking'	Spinacia oleracea L.			G1	Q1	0.105142
PI 274065	Wisemona'	Spinacia oleracea L.			G1	Q1	0.608996
PV1512	PV1512	Spinacia oleracea L.	Pop Vriend Seeds	Pop Vriend Seeds	G1	Q1	1.48078	10
PV1515	PV1515	Spinacia oleracea L.	Pop Vriend Seeds	Pop Vriend Seeds	G1	Q1	1.69471
PV1517	PV1517	Spinacia oleracea L.	Pop Vriend Seeds	Pop Vriend Seeds	G1	Q1	1.56177
PV_1444	PV_1444	Spinacia oleracea L.	Pop Vriend Seeds	Pop Vriend Seeds	G1	Q3	1.69616
PV_1445	PV_1445	Spinacia oleracea L.	Pop Vriend Seeds	Pop Vriend Seeds	G1	Q1	1.74296
PV_1446	PV_1446	Spinacia oleracea L.	Pop Vriend Seeds	Pop Vriend Seeds	G1	Q3	1.71811
PV_1449	PV_1449	Spinacia oleracea L.	Pop Vriend Seeds	Pop Vriend Seeds	G1	Q1	0.986003
PV_1452	PV_1452	Spinacia oleracea L.	Pop Vriend Seeds	Pop Vriend Seeds	G1	Q1	1.50887
PV_1477	PV_1477	Spinacia oleracea L.	Pop Vriend Seeds	Pop Vriend Seeds	G1	Q1	1.53208
PV_1484	PV_1484	Spinacia oleracea L.	Pop Vriend Seeds	Pop Vriend Seeds	G1	Q1	1.04895

## Sheet: S.Table2_ANOVA
Table S2. ANOVA for ascorbic acid (AsA) content and Board sense heritability estimation.
Source	DF	Sum of Squares (SS)	Mean of Squares (MS)	F Ratio	Prob > F	Estimated Mean of Squares (EMS)	H2%
Genotype	351	159.484	0.45437	7.942	<.0001	σ2e + rσ2G	87.4
Error	711	40.6769	0.057211			σ2e
C. Total	1062	200.161

## Sheet: S.Table3.Marker
Table S3. SNP markers associated with ascorbic acid (AsA) content based on six GWAS models and t-test.
SNP	Chr	Position (bp)	-log(P-value) using GAPIT 3			-Log(P-value) in Tassel			R2% in Tassel			Lod t-test	MAF %	Higher AsA content _allele	lower AsA content _allele	LOD>6.47
			Blink	FarmCPU	MLM	SMR	GLM	MLM	SMR	GLM	MLM
SOVchr1_10532730	1	10532730	0.133665	0.337165	6.6413	14.5753	10.3511	2.25493	17.727	12.024	3.718	7.63181	7.4928	A	G	mlm,t.mlm.glm
SOVchr1_20183287	1	20183287	0.977697	7.05852	8.0751	10.5448	8.31319	3.63556	13.165	9.787	5.762	4.13913	6.91643	G	A	farmCPU.mlm,smr.glm
SOVchr1_21081748	1	21081748	3.47522	6.41147	3.47378	1.64092	2.60555	2.27901	2.741	3.801	3.754	2.53383	9.51009	T	C	farmCPU
SOVchr1_26181973	1	26181973	1.62261	0.514214	7.17243	6.39968	6.08051	2.36957	8.211	7.265	3.889	2.59452	5.6196	A	C	mlm
SOVchr1_96334818	1	96334818	0.187856	0.594605	6.77891	13.3458	8.04911	3.6224	17.293	10.302	5.743	4.86208	8.21326	T	C	mlm
SOVchr1_96341316	1	96341316	7.69739	0.583202	7.64267	13.9112	8.91346	4.88479	16.992	10.452	6.74	4.29107	8.06916	T	G	blink,mlm
SOVchr1_96355403	1	96355403	0.406846	0.00682497	7.3164	15.363	10.3168	3.5936	18.59	11.987	4.915	6.67244	7.20461	A	C	mlm
SOVchr1_96355404	1	96355404	0.406846	0.00682497	7.3164	15.363	10.3168	3.5936	18.59	11.987	4.915	6.67244	7.20461	A	C	mlm
SOVchr1_103962443	1	103962443	3.27817	8.13672	2.07497	2.07007	1.61565	1.30812	3.347	2.514	2.299	3.50654	10.0865	T	C	farmCPU
SOVchr1_112745736	1	112745736	0.133803	0.153652	6.71001	15.9396	10.6415	3.04487	19.216	12.338	4.149	5.49738	4.75504	A	G	mlm
SOVchr1_114115692	1	114115692	2.09635	6.99603	8.00327	14.489	10.879	2.80967	17.631	12.593	3.823	4.33192	6.91643	T	A	farmCPU.mlm
SOVchr2_75014468	2	75014468	4.94086	2.6375	7.26418	12.7288	11.0383	3.09867	15.667	12.764	4.968	6.90162	13.5447	G	A	mlm
SOVchr2_75097058	2	75097058	3.43549	2.78306	7.07697	12.7738	9.53997	2.92082	16.646	11.973	4.702	6.72157	12.3919	G	T	mlm
SOVchr2_82525808	2	82525808	0.248075	0.304558	6.66156	13.8809	9.47427	1.33376	16.958	11.069	1.796	5.41478	7.3487	T	G	mlm
SOVchr2_82589739	2	82589739	0.206901	0.190735	7.34072	14.802	10.399	1.64917	17.976	12.076	2.226	6.92673	6.91643	A	C	mlm
SOVchr2_82589758	2	82589758	0.206901	0.190735	7.34072	14.802	10.399	1.64917	17.976	12.076	2.226	6.92673	6.91643	T	A	mlm
SOVchr2_82590921	2	82590921	0.131579	0.160431	7.93256	15.2435	10.9065	2.05552	18.459	12.623	2.782	6.95041	7.06052	A	G	mlm
SOVchr2_82590931	2	82590931	0.131579	0.160431	7.93256	15.2435	10.9065	2.05552	18.459	12.623	2.782	6.95041	7.06052	A	C	mlm
SOVchr2_89588527	2	89588527	0.19361	0.557166	6.57262	15.6096	10.1379	2.39254	19.799	12.632	3.922	9.85769	6.91643	C	T	mlm
SOVchr3_22113096	3	22113096	6.82553	5.57252	4.287	3.86315	4.04492	3.88891	5.04	4.899	6.137	1.84903	7.92507	C	A	blink
SOVchr3_108596086	3	108596086	8.68863	10.7119	4.61395	3.52073	2.97469	3.00922	5.325	4.266	4.836	1.66499	9.51009	G	C	blink.farmCPU
SOVchr3_133911769	3	133911769	6.82241	8.25302	2.97785	1.73049	2.73518	3.14881	2.29	3.342	5.042	1.61671	8.78963	A	G	blink.farmCPU
SOVchr4_2215629	4	2215629	10.6641	0.676712	10.057	17.0308	11.5619	4.49038	21.332	14.177	7.03	7.30758	4.32277	G	T	blink,mlm
SOVchr4_130871104	4	130871104	4.45738	9.19507	3.48453	2.24109	2.6517	2.28233	2.955	3.242	3.759	2.26115	6.19597	C	A	farmCPU
SOVchr5_38517805	5	38517805	11.6575	0.0138627	7.49468	13.0528	8.97269	5.04319	16.032	10.518	6.966	4.75173	7.06052	A	G	blink,mlm
SOVchr5_41339226	5	41339226	2.42686	7.28005	4.71337	9.61484	4.85699	3.44723	12.078	5.851	4.71	4.6167	6.34006	T	C	farmCPU
SOVchr6_70820626	6	70820626	7.42995	0.475147	4.41093	0.64776	2.97881	2.05799	0.863	3.635	3.425	0.553992	6.91643	G	A	blink
SOVchr6_78305431	6	78305431	0.226841	0.236085	7.22274	10.4226	10.7045	3.72867	13.023	12.406	5.104	6.01672	4.89914	A	C	mlm
SOVchr6_78341424	6	78341424	0.226229	0.135539	7.55078	14.6994	14.5872	4.45561	17.863	16.481	6.13	26.7137	4.89914	C	A	mlm
SOVchr6_78343479	6	78343479	0.312148	0.704912	6.56332	10.7078	10.9551	1.94769	14.264	13.523	3.261	7.16828	5.76369	T	C	mlm
SOVchr6_78351842	6	78351842	0.077335	0.511844	6.82496	11.8027	12.1146	3.16413	14.615	13.91	5.065	6.5195	6.05187	A	G	mlm
SOVchr6_78360557	6	78360557	0.129727	0.291465	8.51201	13.4918	13.2972	2.55596	16.524	15.151	4.164	9.19244	5.04323	G	A	mlm
SOVchr6_78362158	6	78362158	0.161957	0.221661	8.07485	13.3929	13.307	3.9854	16.414	15.161	5.465	12.021	4.75504	A	G	mlm
SOVchr6_78362708	6	78362708	0.0465146	0.756802	6.68424	9.78415	9.9384	2.77469	12.277	11.576	4.489	6.97096	5.33141	A	C	mlm
SOVchr6_78369211	6	78369211	0.228367	0.884985	6.67307	11.0633	11.0211	1.4443	13.766	12.746	1.947	6.08035	5.04323	T	G	mlm
SOVchr6_78422108	6	78422108	0.2971	0.0723756	8.97723	19.124	19.465	8.87703	22.587	21.308	12.587	34.6249	5.33141	T	G	mlm.tmlm
SOVchr6_78463011	6	78463011	0.676913	0.0966638	8.97313	16.085	16.2402	6.00033	20.315	19.028	9.287	31.0066	4.89914	T	G	mlm.tmlm
SOVchr6_78503648	6	78503648	0.192217	0.203526	6.60685	10.4348	10.46	2.07058	13.037	12.142	2.803	5.26474	5.18732	G	A	mlm
SOVchr6_78504383	6	78504383	0.205817	0.713799	7.36512	12.5978	12.6306	2.34199	15.519	14.454	3.176	9.11292	4.75504	A	G	mlm
SOVchr6_78634468	6	78634468	0.221497	0.238227	6.91243	12.2162	13.0725	3.46471	15.087	14.916	5.509	7.77302	8.64553	A	G	mlm
SOVchr6_79277343	6	79277343	3.9572	2.8013	7.54244	7.39069	8.41961	5.19177	9.42	9.905	8.075	5.4633	16.8588	G	A	mlm
SOVchr6_80449854	6	80449854	1.21165	0.215003	9.32466	13.199	13.503	5.60131	17.127	16.23	8.688	8.5424	5.18732	C	T	mlm,t.mlm,glm,smr
SOVchr6_80449861	6	80449861	1.12633	0.226469	8.4762	12.8098	13.0901	4.97318	16.687	15.798	7.749	8.5193	5.6196	T	C	mlm
SOVchr6_84156944	6	84156944	0.0228059	0.0115994	6.98518	9.61311	10.5249	2.35952	12.076	12.212	3.873	6.14672	4.89914	A	G	mlm
SOVchr6_85353963	6	85353963	0.28086	0.561488	7.36193	12.0414	12.0336	2.83268	14.888	13.825	3.853	7.18953	5.04323	A	C	mlm
SOVchr6_85356314	6	85356314	0.498264	0.319958	8.38067	13.9343	13.8268	3.79612	17.017	15.7	5.199	10.4619	5.04323	A	C	mlm
SOVchr6_85577484	6	85577484	0.335293	0.22337	6.7865	7.94585	8.27335	1.84164	10.091	9.743	3.102	7.66059	5.18732	A	G	mlm
SOVchr6_85987632	6	85987632	0.160662	0.511124	7.13712	11.3931	10.9949	2.25493	14.146	12.718	3.718	8.96334	4.75504	T	A	mlm
SOVchr6_86008035	6	86008035	1.79663	3.98607	10.5017	15.7535	15.8085	4.88689	19.956	18.594	7.62	12.2648	6.77233	T	C	mlm
SOVchr6_86033206	6	86033206	0.18876	1.36401	7.5584	13.765	13.6327	3.56917	16.829	15.499	4.881	10.4017	5.18732	G	C	mlm
SOVchr6_86036607	6	86036607	1.3	0.644178	6.51737	7.67813	8.5661	3.01199	9.768	10.068	4.84	4.69486	13.5447	A	C	mlm
SOVchr6_86042238	6	86042238	0.842391	0.0382299	6.77728	11.4541	11.5411	2.92812	14.216	13.302	4.718	6.45954	7.20461	G	A	mlm
SOVchr6_86079099	6	86079099	0.351869	0.497003	7.70488	13.7852	13.6389	3.56334	16.852	15.505	4.872	10.4202	5.04323	C	T	mlm
SOVchr6_86088870	6	86088870	0.191828	0.449315	7.51081	13.7788	13.6319	3.55441	16.845	15.498	4.86	10.4145	5.18732	A	G	mlm
SOVchr6_86131372	6	86131372	0.0826373	1.00017	7.22411	10.881	10.8437	3.03598	13.555	12.555	4.875	10.4098	5.18732	A	G	mlm
SOVchr6_86146745	6	86146745	0.0858798	1.0786	7.02784	11.3468	10.9599	3.6399	14.093	12.68	5.769	8.96575	4.75504	G	A	mlm
SOVchr6_86793628	6	86793628	0.385812	0.184076	7.51659	8.90174	9.00826	3.07207	11.234	10.557	4.929	7.70838	5.04323	A	C	mlm
SOVchr6_86928259	6	86928259	1.10081	0.139066	7.16473	11.4015	11.9254	3.47216	14.156	13.71	5.52	5.71242	4.61095	G	A	mlm
SOVchr6_86937358	6	86937358	1.22267	0.847997	8.56687	13.248	12.3243	4.16352	16.252	14.132	6.545	5.75464	4.75504	A	C	mlm
SOVchr6_86937359	6	86937359	1.22267	0.847997	8.56687	10.476	10.4307	4.16352	13.085	12.11	6.545	5.75464	4.75504	G	A	mlm
SOVchr6_91705644	6	91705644	0.533027	0.219743	7.92122	13.1645	14.0626	3.96847	17.088	16.811	6.255	7.83102	6.19597	G	C	mlm
SOVchr6_98858991	6	98858991	3.28419	0.581883	7.69842	10.756	11.2784	4.67863	14.321	13.872	7.31	4.2819	5.04323	T	C	mlm

## Sheet: S.Table4.Gene
Table S4. A total of 103 genes located at within 50 kb distance from the associated SNP markers for Ascorbic acid (AsA) content
SNP	Chr	Pos	Genes located at 50 Kb distance from the SNP marker
			1	2	3	4	5	6	7	8	9	10	11
SOVchr1_10532730	1	10532730	SOV1g002150	SOV1g002160	SOV1g002170
SOVchr1_20183287	1	20183287	SOV1g004240	SOV1g004250	SOV1g004260	SOV1g004270
SOVchr1_21081748	1	21081748	SOV1g004390
SOVchr1_26181973	1	26181973	SOV1g005360	SOV1g005370
SOVchr1_96334818	1	96334818	SOV1g021100	SOV1g021110	SOV1g021120	SOV1g021130
SOVchr1_96341316	1	96341316	SOV1g021100	SOV1g021110	SOV1g021120	SOV1g021130	SOV1g021140	SOV1g021150
SOVchr1_96355403	1	96355403	SOV1g021100	SOV1g021110	SOV1g021120	SOV1g021130	SOV1g021140	SOV1g021150	SOV1g021160	SOV1g021170
SOVchr1_96355404	1	96355404	SOV1g021100	SOV1g021110	SOV1g021120	SOV1g021130	SOV1g021140	SOV1g021150	SOV1g021160	SOV1g021170
SOVchr1_103962443	1	103962443	SOV1g024720	SOV1g024730	SOV1g024740
SOVchr1_112745736	1	112745736	SOV1g029670	SOV1g029680	SOV1g029690	SOV1g029700	SOV1g029710
SOVchr1_114115692	1	114115692	SOV1g030440	SOV1g030450	SOV1g030460	SOV1g030470	SOV1g030480	SOV1g030490	SOV1g030500	SOV1g030510	SOV1g030520	SOV1g030530
SOVchr2_75014468	2	75014468	SOV2g017610	SOV2g017620	SOV2g017630	SOV2g017640
SOVchr2_75097058	2	75097058	SOV2g017650
SOVchr2_82525808	2	82525808	SOV2g020240
SOVchr2_82589739	2	82589739	SOV2g020250	SOV2g020260	SOV2g020270
SOVchr2_82589758	2	82589758	SOV2g020250	SOV2g020260	SOV2g020270
SOVchr2_82590921	2	82590921	SOV2g020250	SOV2g020260	SOV2g020270
SOVchr2_82590931	2	82590931	SOV2g020250	SOV2g020260	SOV2g020270
SOVchr2_89588527	2	89588527	SOV2g023150	SOV2g023160	SOV2g023170
SOVchr3_22113096	3	22113096	SOV3g014970	SOV3g014980	SOV3g014990	SOV3g015000	SOV3g015010
SOVchr3_108596086	3	108596086	SOV3g035190
SOVchr3_133911769	3	133911769	SOV3g040460
SOVchr4_2215629	4	2215629	SOV4g001810	SOV4g001820	SOV4g001830	SOV4g001840	SOV4g001850	SOV4g001860	SOV4g001870	SOV4g001880	SOV4g001890	SOV4g001900	SOV4g001910
SOVchr4_130871104	4	130871104
SOVchr5_38517805	5	38517805	SOV5g021530	SOV5g021540	SOV5g021550	SOV5g021560
SOVchr5_41339226	5	41339226	SOV5g022420	SOV5g022430	SOV5g022440	SOV5g022450
SOVchr6_70820626	6	70820626	SOV6g016670	SOV6g016680
SOVchr6_78305431	6	78305431	SOV6g018170
SOVchr6_78341424	6	78341424	SOV6g018170
SOVchr6_78343479	6	78343479	SOV6g018170
SOVchr6_78351842	6	78351842	SOV6g018170
SOVchr6_78360557	6	78360557
SOVchr6_78362158	6	78362158
SOVchr6_78362708	6	78362708
SOVchr6_78369211	6	78369211
SOVchr6_78422108	6	78422108
SOVchr6_78463011	6	78463011	SOV6g018180
SOVchr6_78503648	6	78503648	SOV6g018180
SOVchr6_78504383	6	78504383	SOV6g018180
SOVchr6_78634468	6	78634468	SOV6g018190	SOV6g018200	SOV6g018210
SOVchr6_79277343	6	79277343	SOV6g018300	SOV6g018320	SOV6g018330
SOVchr6_80449854	6	80449854	SOV6g018550	SOV6g018560
SOVchr6_80449861	6	80449861	SOV6g018550	SOV6g018560
SOVchr6_84156944	6	84156944	SOV6g019160	SOV6g019170	SOV6g019180
SOVchr6_85353963	6	85353963
SOVchr6_85356314	6	85356314
SOVchr6_85577484	6	85577484
SOVchr6_85987632	6	85987632
SOVchr6_86008035	6	86008035
SOVchr6_86033206	6	86033206	SOV6g019510
SOVchr6_86036607	6	86036607	SOV6g019510
SOVchr6_86042238	6	86042238	SOV6g019510
SOVchr6_86079099	6	86079099	SOV6g019510
SOVchr6_86088870	6	86088870	SOV6g019510
SOVchr6_86131372	6	86131372
SOVchr6_86146745	6	86146745	SOV6g019520
SOVchr6_86793628	6	86793628	SOV6g019660	SOV6g019670
SOVchr6_86928259	6	86928259	SOV6g019690	SOV6g019700
SOVchr6_86937358	6	86937358	SOV6g019690	SOV6g019700
SOVchr6_86937359	6	86937359	SOV6g019690	SOV6g019700
SOVchr6_91705644	6	91705644	SOV6g020630	SOV6g020640	SOV6g020650	SOV6g020660	SOV6g020670	SOV6g020680
SOVchr6_98858991	6	98858991	SOV6g022310	SOV6g022320
.
Gene	chr	Start_pos	End_pos	Gene description
SOV1g002150	1	10541587	10543868	Putative F-box/LRR-repeat protein 12
SOV1g002160	1	10553098	10554170	Putative F-box/LRR-repeat protein 12
SOV1g002170	1	10554551	10559882	RPOL4c domain-containing protein
SOV1g004240	1	20156967	20159360	50S ribosomal protein 5 alpha, chloroplastic
SOV1g004250	1	20159560	20166689	RING-type domain-containing protein
SOV1g004260	1	20225109	20226196	Unknown protein
SOV1g004270	1	20227177	20228646	DUF4283 domain-containing protein
SOV1g004390	1	21109616	21110762	Protein kinase domain-containing protein
SOV1g005360	1	26177579	26185874	Transposon, En/Spm-like protein
SOV1g005370	1	26216447	26217334	FRIGIDA-like protein
SOV1g021100	1	96310581	96318116	Dihydroorotate dehydrogenase domain containing protein
SOV1g021110	1	96318372	96323421	Bap31 domain-containing protein
SOV1g021120	1	96358503	96366064	V-type ATPase subunit A
SOV1g021130	1	96369715	96373587	F-box domain-containing protein/FBD domain-containing protein
SOV1g021140	1	96386474	96386833	Unknown protein
SOV1g021150	1	96388793	96389838	Photosystem I P700 chlorophyll a apoprotein A1
SOV1g021160	1	96399235	96400662	F-box protein
SOV1g021170	1	96403733	96408799	Protein kinase-like protein
SOV1g024720	1	103961184	103966209	NEP-interacting protein%2C putative (DUF239)
SOV1g024730	1	103992113	103997885	8-amino-7-oxononanoate synthase
SOV1g024740	1	103996043	104002043	Putative phosphoinositide phosphatase SAC9-like
SOV1g029670	1	112702572	112702833	Protein NRT1/ PTR FAMILY 5.6
SOV1g029680	1	112702850	112718101	Protein NRT1/ PTR FAMILY 5.5
SOV1g029690	1	112758882	112764700	Homeobox domain-containing protein
SOV1g029700	1	112772678	112778131	Mitochondrial carrier protein
SOV1g029710	1	112778639	112784033	LIM zinc-binding domain-containing protein
SOV1g030440	1	114061560	114066577	Mannose-1-phosphate guanyltransferase, putative
SOV1g030450	1	114066621	114073364	Alpha-mannosidase
SOV1g030460	1	114073717	114075910	GTP-binding protein engB, putative
SOV1g030470	1	114095276	114098197	Putative O-methyltransferase
SOV1g030480	1	114098693	114102514	NADH-ubiquinone reductase complex 1 MLRQ subunit
SOV1g030490	1	114112319	114116748	MAR-binding filament-like protein 1 isoform 1
SOV1g030500	1	114117811	114119588	RING-type domain-containing protein
SOV1g030510	1	114123203	114135294	Paired amphipathic helix protein Sin3-like
SOV1g030520	1	114138676	114139983	Putative reverse transcriptase domain-containing protein
SOV1g030530	1	114164059	114166992	Reverse transcriptase domain-containing protein
SOV2g017610	2	74976210	74977715	Unknown protein
SOV2g017620	2	74977874	74986027	STAS domain / Sulfate transporter family
SOV2g017630	2	75004480	75006048	ATP-dependent zinc metalloprotease FtsH
SOV2g017640	2	75018121	75024189	ULP_PROTEASE domain-containing protein
SOV2g017650	2	75093004	75093455	Inosine-5'-monophosphate dehydrogenase
SOV2g020240	2	82509993	82517696	EXPERA domain-containing protein
SOV2g020250	2	82604996	82607589	Putative heptahelical transmembrane protein 1-like
SOV2g020260	2	82607451	82609523	DNA topoisomerase 6 subunit A
SOV2g020270	2	82610416	82617190	PREDICTED: probable sucrose-phosphate synthase
SOV2g023150	2	89566044	89569345	Ascorbate peroxidase
SOV2g023160	2	89620197	89627376	S1 domain-containing protein
SOV2g023170	2	89629233	89635325	Interactor of constitutive active ROPs 3-like protein
SOV3g014970	3	22058667	22076722	Importin N-terminal domain-containing protein
SOV3g014980	3	22077044	22078394	Ubiquitin-40S ribosomal protein S27a
SOV3g014990	3	22088902	22093873	ADP-ribosylation factor
SOV3g015000	3	22124138	22125242	OTU-like cysteine protease family protein
SOV3g015010	3	22125270	22127583	Unknown protein
SOV3g035190	3	108638969	108643696	Unknown protein
SOV3g040460	3	133861447	133869240	MLO-like protein
SOV4g001810	4	2166327	2171374	Beta-amylase
SOV4g001820	4	2173223	2174364	Unknown protein
SOV4g001830	4	2176896	2181376	Transcription initiation factor TFIIB
SOV4g001840	4	2183408	2198290	Magnesium-chelatase subunit H
SOV4g001850	4	2191482	2201599	Pentatricopeptide repeat-containing protein
SOV4g001860	4	2206945	2209554	Unknown protein
SOV4g001870	4	2230510	2233760	30S ribosomal protein S5
SOV4g001880	4	2236369	2237550	F-box domain-containing protein
SOV4g001890	4	2242320	2250192	PREDICTED: putative disease resistance
SOV4g001900	4	2250438	2256951	RRM domain-containing protein
SOV4g001910	4	2258659	2265123	Phosphatidylinositol N-acetylglucosaminyltransferase subunit Y-domain-containing protein
SOV5g021530	5	38487477	38491757	Retrovirus-related Pol polyprotein from transposon TNT 1-94
SOV5g021540	5	38502857	38507146	Exostosin domain-containing protein
SOV5g021550	5	38519005	38521418	Embryonic protein DC-8
SOV5g021560	5	38556910	38561235	Putative sulfite exporter TauE/SafE family protein
SOV5g022420	5	41325864	41326191	protein SSUH2 homolog
SOV5g022430	5	41335623	41336464	zf-GRF domain-containing protein
SOV5g022440	5	41336613	41337179	Photosystem II protein D1
SOV5g022450	5	41384123	41384533	Long-chain-alcohol oxidase
SOV6g016670	6	70786592	70789444	Unknown protein
SOV6g016680	6	70822271	70823847	Expansin
SOV6g018170	6	78296537	78303856	Major facilitator superfamily domain-containing protein 12
SOV6g018180	6	78509787	78519801	Plant regulator RWP-RK family protein
SOV6g018190	6	78626030	78627150	CCHC-type domain-containing protein
SOV6g018200	6	78642660	78645803	Ubiquitin-conjugating enzyme E2 2
SOV6g018210	6	78662725	78666069	Glutamyl-tRNA reductase
SOV6g018300	6	79220348	79228723	DNA-directed RNA polymerase subunit
SOV6g018320	6	79291105	79291534	DNA-directed RNA polymerase subunit
SOV6g018330	6	79294290	79299963	DNA-directed RNA polymerase subunit
SOV6g018550	6	80410568	80417643	C3H1-type domain-containing protein
SOV6g018560	6	80471665	80473537	RNase H domain-containing protein
SOV6g019160	6	84184360	84191925	Web family protein
SOV6g019170	6	84197464	84213134	PREDICTED: CISIN_1g003719mg
SOV6g019180	6	84203678	84207267	Phosphotransferase
SOV6g019510	6	86062064	86063557	geranylgeranyl transferase type-2 subunit alpha-like
SOV6g019520	6	86193625	86221112	CW7 protein
SOV6g019660	6	86734896	86784184	ATP-dependent RNA helicase
SOV6g019670	6	86779054	86781036	DUF4283 domain-containing protein
SOV6g019690	6	86888127	86898765	ULP_PROTEASE domain-containing protein
SOV6g019700	6	86924502	86956934	Bap31 domain-containing protein
SOV6g020630	6	91647255	91666987	Myb_DNA-bind_3 domain-containing protein
SOV6g020640	6	91680756	91683638	Ergosterol biosynthetic protein 28
SOV6g020650	6	91702988	91705430	Solute carrier family 40 protein
SOV6g020660	6	91710707	91713704	Cytochrome P450, putative
SOV6g020670	6	91720489	91725060	WD_REPEATS_REGION domain-containing protein
SOV6g020680	6	91732822	91745139	Cytochrome P450, putative
SOV6g022310	6	98881275	98897690	tRNA-dihydrouridine synthase
SOV6g022320	6	98899827	98905682	Tubulin beta chain
